# Supplementary material for: Experimental Investigation and Thermodynamic Verification for the Phase Relation around the ε-Mg23 (Al, Zn)30 Intermetallic Compound in the Mg-Zn-Al System
Source: Materials (Basel). 2021 Nov 15;14(22):6892. doi: 10.3390/ma14226892 (PMC8625525; doi:10.3390/ma14226892)
Supplement: Supplementary file 1 [file materials-14-06892-s001.zip]

Archive with 1 entries (1 files):
- materials-1404998-supplementary.pdf
